# Supplementary material for: Association between the Carbohydrate Quality Index (CQI) and Nutritional Adequacy in a Pediatric Cohort: The SENDO Project
Source: Children (Basel). 2023 Oct 20;10(10):1711. doi: 10.3390/children10101711 (PMC10605036; doi:10.3390/children10101711)
Supplement: Supplementary file 1 [file children-10-01711-s001.zip]

Archive with 1 entries (1 files):
- children-2664282-supplementary.pdf
